# Supplementary material for: A taxonomic revision of the genus Sinotrisus Yin & Li (Coleoptera, Staphylinidae, Pselaphinae)
Source: Zookeys. 2012 Jul 4;(205):45–57. doi: 10.3897/zookeys.205.3362 (PMC3391730; doi:10.3897/zookeys.205.3362)
Supplement: XML Treatment for Sinotrisus [file zookeys.205.3362-treatment1.xml]

<!DOCTYPE tp:taxon-treatment
  PUBLIC "-//TaxonX//DTD Taxonomic Treatment Publishing DTD v0 20100105//EN" "tax-treatment-NSO.dtd">
<tp:taxon-treatment xmlns:tp="http://www.plazi.org/taxpub"><tp:treatment-meta><mixed-citation publication-type="journal"><person-group><name><surname>Yin</surname><given-names>Zi-Wei</given-names></name><name><surname>Nomura</surname><given-names>Shûhei</given-names></name><name><surname>Li</surname><given-names>Li-Zhen</given-names></name></person-group><article-title>A taxonomic revision of the genus 
                    <italic>Sinotrisus</italic> Yin &amp; Li (Coleoptera, Staphylinidae, Pselaphinae)
                </article-title><source>Zookeys</source><day>4</day><month>7</month><year>2012</year><volume>2012</volume><issue>205</issue><fpage>45</fpage><lpage>57</lpage><pub-id pub-id-type="doi">10.3897/zookeys.205.3362</pub-id></mixed-citation></tp:treatment-meta><tp:nomenclature><tp:taxon-name>
                        <tp:taxon-name-part taxon-name-part-type="genus">Sinotrisus</tp:taxon-name-part>
                    <object-id xmlns:xlink="http://www.w3.org/1999/xlink" xlink:type="simple">http://species-id.net/wiki/Sinotrisus</object-id>
								</tp:taxon-name><tp:taxon-authority>Yin &amp; Li, 2010</tp:taxon-authority><tp:nomenclature-citation-list><tp:nomenclature-citation><tp:taxon-name>Sinotrisus</tp:taxon-name><comment> Yin &amp; Li, 2010: 249.</comment></tp:nomenclature-citation></tp:nomenclature-citation-list></tp:nomenclature><tp:treatment-sec sec-type="Type species"><title>Type species.</title><p><italic><tp:taxon-name>Sinotrisus nomurai</tp:taxon-name></italic> Yin, Li &amp; Zhao, 2010 (by original monotypy).</p></tp:treatment-sec><tp:treatment-sec sec-type="Diagnosis"><title>Diagnosis.</title><p>Head trapezoidal; frontal rostrum low, antennal tubercles moderately raised. Pronotum with median and lateral longitudinal sulci; small antebasal spines present, lacking lateral spines; median longitudinal sulcus broadened posteriorly to form longitudinal impression, usually lacking median antebasal fovea in impression. Elytra with three basal fovea, discal striae shallow, extending to half elytral length. Tergite IV longest, with thick triangular ridge formed by inner and outer marginal carinae.</p></tp:treatment-sec><tp:treatment-sec sec-type="Redescription"><title>Redescription.</title><p>Length 3.0–3.3. Reddish brown. Head trapezoidal; with frontal rostrum low, antennal tubercles moderately prominent; with nude, deep vertexal foveae; occipital margins usually carinate; postocular margins narrowing toward head base; with eleven antennomeres, clubs weakly to distinctly indicated by apical three<!--PageBreak--> antennomeres, ocular-mandibular carinae present; eyes roundly prominent; maxillary palpomeres III triangular, IV narrowed to base in basal half; gular carina present; foveae close in large pit.</p><p>Pronotum with distinct lateral longitudinal sulci, median longitudinal sulcus ending posteriorly as broader longitudinal antebasal impression, then followed by short median carina; lateral antebasal foveae distinct; antebasal spines minute or absent, small spines variably present along discal ridges; lateral margins lacking spines; with both inner and outer pair of basolateral foveae present; paranotal carinae at least extending anteriorly to half prosternal length; lateral procoxal foveae present.</p><p>Each elytron with three distinct basal foveae, shallow discal stria extending to half elytral length; with complete sutural and marginal striae. Thorax with lateral mesoventral foveae forked, median mesoventral foveae with openings touching, into shared transverse cavity; with large mesocoxal foveae; lateral metaventral foveae present; metaventrite with narrow posteromedian notch. Legs with second and third tarsomeres subsequent in length.</p><p>Tergite IV longer than subsequent one, with inner marginal carinae extending entire tergal length, together with outer marginal carinae forming thick triangular ridge; mediobasal sulcus deep between mediobasal foveae, sulcus bracketed by short, tuberculate discal carinae; lateral foveae at mesal and lateral margins of short, deep basolateral sulci; tergite V with thin marginal carinae, punctiform mediobasal and basolateral foveae present; VI with marginal carinae indistinct, mediobasal and inner pair of basolateral foveae as shallow trace; VII with one pair of basolateral foveae and minute lateral tubercles. Sternite IV about twice length of V at midline, with large mediobasal and two pairs of small basolateral foveae; sternites V–VII each with one pair of basolateral foveae. Foveae of abdominal segments V–VII often overlapped by previous segment.</p><p>Males with vertex, apices of mesotibiae and metatrochanters modified. Aedeagus with basal bulb greatly constricted basally; paramere fused to median lobe to form ventral lobe; articulated dorsal lobe offset to right side.</p></tp:treatment-sec><tp:treatment-sec sec-type="Comparative notes"><title>Comparative notes.</title><p>The genus ismorphologically similar to <italic><tp:taxon-name>Batrisodes</tp:taxon-name></italic> Reitter of the <italic><tp:taxon-name>Batrisus</tp:taxon-name></italic> genus-group, but does not fit any subgeneric concept <italic>sensu</italic> Park (1951). <italic><tp:taxon-name>Sinotrisus</tp:taxon-name></italic> is here placed as a member of <italic><tp:taxon-name>Tribasodes</tp:taxon-name></italic> group by the males having protuberant metatrochanters and the aedeagus with an articulated dorsal lobe (genus-groups <italic>sensu</italic> <xref ref-type="bibr" rid="B7">Nomura and Idris 2003</xref>). The large genus <italic><tp:taxon-name>Batrisodes</tp:taxon-name></italic> holds many Asian species described by <xref ref-type="bibr" rid="B8">Raffray (1894)</xref> and <xref ref-type="bibr" rid="B2">Jeannel (1958)</xref>, but at least some of these need to be re-examined and likely will be moved to other genera of the <italic><tp:taxon-name>Tribasodes</tp:taxon-name></italic> group (<xref ref-type="bibr" rid="B7">Nomura and Idris 2003</xref>; <xref ref-type="bibr" rid="B6">Nomura 2007</xref>). <italic><tp:taxon-name>Sinotrisus</tp:taxon-name></italic> shares with <italic><tp:taxon-name>Intestinarius</tp:taxon-name></italic> Kurbatov, <italic><tp:taxon-name>Dendrolasiophilus</tp:taxon-name></italic> Nomura and <italic><tp:taxon-name>Majappia</tp:taxon-name></italic> Nomura of the <italic><tp:taxon-name>Tribasodes</tp:taxon-name></italic> group the lack of the pronotal lateral spines. <italic><tp:taxon-name>Intestinarius</tp:taxon-name></italic> was included in the genus <italic><tp:taxon-name>Batrisodes</tp:taxon-name></italic>, but was later treated as a separate genus (<xref ref-type="bibr" rid="B3">Kurbatov 2007</xref>). Members of this genus have the head bearing three longitudinal sulci and the pronotum bearing five similar sulci, and have the aedeagus with numerous hairs at the apex of the ventral lobe. <italic><tp:taxon-name>Dendrolasiophilus</tp:taxon-name></italic> and <italic><tp:taxon-name>Majappia</tp:taxon-name></italic> seem to form a smaller group by the derived loss of characters, specifi<!--PageBreak-->cally the absence of sulci on the pronotum and the frequent loss of basal elytral foveae. <italic><tp:taxon-name>Dendrolasiophilus</tp:taxon-name></italic> has one basal elytral fovea, and lacks elytral discal striae; <italic><tp:taxon-name>Majappia</tp:taxon-name></italic> has the vertexal foveae connected by a transverse sulcus, and completely lacks basal foveae on the elytra. <italic><tp:taxon-name>Sinotrisus</tp:taxon-name></italic> also shares with <italic><tp:taxon-name>Hingstoniella</tp:taxon-name></italic> the constriction of the basal portion of the aedeagus and the similar placement of the male sexual features, but the broadly triangular pronotum lacking antebasal tubercles and foveae, the presence of a large basal elytral fovea, and the lack of carinae on the margins of tergites V–VI in <italic><tp:taxon-name>Hingstoniella</tp:taxon-name></italic> readily separate it from <italic><tp:taxon-name>Sinotrisus</tp:taxon-name></italic>.</p></tp:treatment-sec><ref-list><ref id="B7"><mixed-citation xmlns:xlink="http://www.w3.org/1999/xlink" xlink:type="simple"><person-group><name name-style="western"><surname>Nomura</surname><given-names>S</given-names></name><name name-style="western"><surname>Idris</surname><given-names>AG</given-names></name></person-group> (<year>2003</year>)<article-title> Faunistic notes on the batrisine species from Malaysia and Singapore (Coleoptera: Staphylinidae: Pselaphinae).</article-title><source>Serangga, Bangi </source><volume>8</volume>: <fpage>55</fpage>-<lpage>72</lpage>.</mixed-citation></ref><ref id="B8"><mixed-citation xmlns:xlink="http://www.w3.org/1999/xlink" xlink:type="simple"><person-group><name name-style="western"><surname>Raffray</surname><given-names>A</given-names></name></person-group> (<year>1894</year>)<source> Révision des Psélaphides des iles de Singapore et de Penang. Revue d’Entomologie 13: 197–282, pl. 1.</source></mixed-citation></ref><ref id="B2"><mixed-citation xmlns:xlink="http://www.w3.org/1999/xlink" xlink:type="simple"><person-group><name name-style="western"><surname>Jeannel</surname><given-names>R</given-names></name></person-group> (<year>1958</year>)<article-title> Révision des Psélaphides du Japan.</article-title><source>Mémoires de Muséum Nationale d’Histoire Naturelle, Paris, (A) </source><volume>18</volume>: <fpage>1</fpage>-<lpage>138</lpage>.</mixed-citation></ref><ref id="B6"><mixed-citation xmlns:xlink="http://www.w3.org/1999/xlink" xlink:type="simple"><person-group><name name-style="western"><surname>Nomura</surname><given-names>S</given-names></name></person-group> (<year>2007</year>)<article-title> Taxonomic notes on the Japanese species of the genus <italic>Batrisodes</italic> Reitter, with a description of a new species from Yonagunijima Island of the Ryukyus (Coleoptera: Staphylinidae: Pselaphinae).</article-title><source>Entomological review of Japan </source><volume>62</volume>: <fpage>51</fpage>-<lpage>61</lpage>.</mixed-citation></ref><ref id="B3"><mixed-citation xmlns:xlink="http://www.w3.org/1999/xlink" xlink:type="simple"><person-group><name name-style="western"><surname>Kurbatov</surname><given-names>SA</given-names></name></person-group> (<year>2007</year>)<article-title> Revision of the genus <italic>Intestinarius</italic> gen. n. from Southeast Asia, with notes on a probable autapomorphy of Batrisitae (Coleoptera: Staphylinidae: Pselaphinae).</article-title><source>Russian Entomological Journal </source><volume>16</volume>: <fpage>281</fpage>-<lpage>295</lpage>.</mixed-citation></ref></ref-list></tp:taxon-treatment>
