# Supplementary material for: A taxonomic revision of the genus Sinotrisus Yin & Li (Coleoptera, Staphylinidae, Pselaphinae)
Source: Zookeys. 2012 Jul 4;(205):45–57. doi: 10.3897/zookeys.205.3362 (PMC3391730; doi:10.3897/zookeys.205.3362)
Supplement: XML Treatment for Sinotrisus kishimotoi [file zookeys.205.3362-treatment2.xml]

<!DOCTYPE tp:taxon-treatment
  PUBLIC "-//TaxonX//DTD Taxonomic Treatment Publishing DTD v0 20100105//EN" "tax-treatment-NSO.dtd">
<tp:taxon-treatment xmlns:tp="http://www.plazi.org/taxpub"><tp:treatment-meta><mixed-citation publication-type="journal"><person-group><name><surname>Yin</surname><given-names>Zi-Wei</given-names></name><name><surname>Nomura</surname><given-names>Shûhei</given-names></name><name><surname>Li</surname><given-names>Li-Zhen</given-names></name></person-group><article-title>A taxonomic revision of the genus 
                    <italic>Sinotrisus</italic> Yin &amp; Li (Coleoptera, Staphylinidae, Pselaphinae)
                </article-title><source>Zookeys</source><day>4</day><month>7</month><year>2012</year><volume>2012</volume><issue>205</issue><fpage>45</fpage><lpage>57</lpage><pub-id pub-id-type="doi">10.3897/zookeys.205.3362</pub-id></mixed-citation></tp:treatment-meta><tp:nomenclature><tp:taxon-name>
                        <tp:taxon-name-part taxon-name-part-type="genus">Sinotrisus</tp:taxon-name-part>
                        <tp:taxon-name-part taxon-name-part-type="species">kishimotoi</tp:taxon-name-part>
                    <object-id xmlns:xlink="http://www.w3.org/1999/xlink" xlink:type="simple">urn:lsid:zoobank.org:act:7432E342-C194-4D16-9139-DD82481DD409</object-id>
								<object-id xmlns:xlink="http://www.w3.org/1999/xlink" xlink:type="simple">http://species-id.net/wiki/Sinotrisus_kishimotoi</object-id>
								</tp:taxon-name><tp:taxon-authority>Yin &amp; Nomura</tp:taxon-authority><tp:taxon-status xmlns:xlink="http://www.w3.org/1999/xlink" xlink:type="simple">sp. n.</tp:taxon-status><xref ref-type="fig" rid="F1">Figs 1</xref><xref ref-type="fig" rid="F2">–2</xref></tp:nomenclature><tp:treatment-sec sec-type="Type material"><title>Type material.</title><p>Holotype, male, labeled ‘Huangmaogeng Yakou / (2,710 m). Tianxi Xiang / Meigu Xian // [Sichuan, China] / [same locality data in Chinese] / 5.x.1997, T. kishimoto // HOLOTYPE [red] / <italic><tp:taxon-name>Sinotrisus kishimotoi</tp:taxon-name></italic> sp. n. / Yin and Nomura / det. 2012, NSMT’. Paratypes, 3 females, same label data as holotype, all bearing the following label: ‘PARATYPE [yellow] / <italic><tp:taxon-name>Sinotrisus kishimotoi</tp:taxon-name></italic> sp. n. / Yin and Nomura / det. 2012, NSMT’.</p></tp:treatment-sec><tp:treatment-sec sec-type="Diagnosis"><title>Diagnosis.</title><p>Vertex strongly modified in male. Antennomeres VII slightly elongate. Pronotum with minute spines along discal ridges; basolateral foveae small. Mesotibiae with apical spur longer than first tarsomeres.</p></tp:treatment-sec><tp:treatment-sec sec-type="Description"><title>Description.</title><p>Male (<xref ref-type="fig" rid="F1">Fig. 1A</xref>). Length 3.07. Head (<xref ref-type="fig" rid="F2">Fig. 2A</xref>) slightly wider than long, HL 0.58, HW 0.65; vertex with deep cavity surrounding median triangular rostrum, anterior margin of cavity and posterior margin of rostrum edged by thickened ridge, cavity with tufts of setae at anterolateral margins, surface of rostrum densely setose, rostrum followed by short median carina; each eye composed of about 60 facets; lacking obvious occipital carinae; postocular margins evenly narrowed toward head base; antennomeres IV (<xref ref-type="fig" rid="F2">Fig. 2B</xref>) subequal in length to VI, IX–XI enlarged to form distinct club. Pronotum about as long as wide, PL 0.64, PW 0.63; small median antebasal fovea in fusiform mediobasal impression; paranotal carinae extending half length of prosternum. Elytra slightly wider than long, EL 1.01, EW 1.16; slightly angulate at humeri. Mesotrochanters (<xref ref-type="fig" rid="F2">Fig. 2C</xref>) with short, thick ventral spine; mesotibiae with apical spur (<xref ref-type="fig" rid="F2">Fig. 2D</xref>) longer than first tarsomeres; metatrochanters (<xref ref-type="fig" rid="F2">Fig. 2E</xref>) with broad, blunt elongate protuberance at ventral side. Abdomen wider than long, AL 0.84, AW 1.03; sternites IV with small triangular mediobasal ridge, V–VII with such ridge successively smaller. Aedeagus (<xref ref-type="fig" rid="F2">Figs 2F–I</xref>) well-sclerotized, length 0.38.</p><p>Female (<xref ref-type="fig" rid="F1">Fig. 1B</xref>). Similar to male in general, vertex and legs not modified. BL 3.05–3.12, HL 0.59–0.60, HW 0.67–0.68, PL 0.66–0.67, PW 0.64–0.66, EL 0.97–0.99, EW 1.16–1.18, AL 0.83–0.86, AW 1.07–1.10. Each eye composed of about 55 facets. Genital complex well-sclerotized (<xref ref-type="fig" rid="F2">Figs 2J–K</xref>).<!--PageBreak--></p><fig id="F1" position="float" orientation="portrait"><label>Figure 1.</label><caption><p>Habitus of <italic><tp:taxon-name>Sinotrisus kishimotoi</tp:taxon-name></italic> <bold>A</bold> male <bold>B</bold> female. Scales (mm): 1.0.</p></caption><graphic xmlns:xlink="http://www.w3.org/1999/xlink" xlink:href="ZooKeys-205-045-g001.jpg" position="float" orientation="portrait" xlink:type="simple"/></fig><fig id="F2" position="float" orientation="portrait"><caption><p><bold>Figure 2.</bold> <italic><tp:taxon-name>Sinotrisus kishimotoi</tp:taxon-name></italic> <bold>A</bold> head and pronotum <bold>B</bold> antenna. <bold>C</bold> mesotrochanter <bold>D</bold> apex of mesotibia <bold>E</bold> metatrochanter <bold>F</bold> aedeagus, in top view <bold>G</bold> same, in dorsal view <bold>H</bold> same, in lateral view. <bold>I</bold> same, in ventral view <bold>J</bold> female genital complex, in dorsal view <bold>K</bold> same, in top view. Scales (mm): <bold>A</bold>, <bold>B</bold> = 0.5; <bold>C</bold>, <bold>D</bold>, <bold>E</bold>, <bold>J</bold>, <bold>K</bold> = 0.1; <bold>F</bold>, <bold>G</bold>, <bold>H</bold>, <bold>I</bold> = 0.2.</p></caption><graphic xmlns:xlink="http://www.w3.org/1999/xlink" xlink:href="ZooKeys-205-045-g002.jpg" position="float" orientation="portrait" xlink:type="simple"/></fig></tp:treatment-sec><tp:treatment-sec sec-type="Distribution"><title>Distribution.</title><p>SouthwestChina: Sichuan.</p></tp:treatment-sec><tp:treatment-sec sec-type="Host ant"><title>Host ant.</title><p><italic><tp:taxon-name>Formica</tp:taxon-name></italic> sp.</p></tp:treatment-sec><tp:treatment-sec sec-type="Etymology"><title>Etymology.</title><p>Named after the collector of the holotype, T. kishimoto.</p></tp:treatment-sec></tp:taxon-treatment>
