# Supplementary material for: A taxonomic revision of the genus Sinotrisus Yin & Li (Coleoptera, Staphylinidae, Pselaphinae)
Source: Zookeys. 2012 Jul 4;(205):45–57. doi: 10.3897/zookeys.205.3362 (PMC3391730; doi:10.3897/zookeys.205.3362)
Supplement: XML Treatment for Sinotrisus nomurai [file zookeys.205.3362-treatment3.xml]

<!DOCTYPE tp:taxon-treatment
  PUBLIC "-//TaxonX//DTD Taxonomic Treatment Publishing DTD v0 20100105//EN" "tax-treatment-NSO.dtd">
<tp:taxon-treatment xmlns:tp="http://www.plazi.org/taxpub"><tp:treatment-meta><mixed-citation publication-type="journal"><person-group><name><surname>Yin</surname><given-names>Zi-Wei</given-names></name><name><surname>Nomura</surname><given-names>Shûhei</given-names></name><name><surname>Li</surname><given-names>Li-Zhen</given-names></name></person-group><article-title>A taxonomic revision of the genus 
                    <italic>Sinotrisus</italic> Yin &amp; Li (Coleoptera, Staphylinidae, Pselaphinae)
                </article-title><source>Zookeys</source><day>4</day><month>7</month><year>2012</year><volume>2012</volume><issue>205</issue><fpage>45</fpage><lpage>57</lpage><pub-id pub-id-type="doi">10.3897/zookeys.205.3362</pub-id></mixed-citation></tp:treatment-meta><tp:nomenclature><tp:taxon-name>
                        <tp:taxon-name-part taxon-name-part-type="genus">Sinotrisus</tp:taxon-name-part>
                        <tp:taxon-name-part taxon-name-part-type="species">nomurai</tp:taxon-name-part>
								<object-id xmlns:xlink="http://www.w3.org/1999/xlink" xlink:type="simple">http://species-id.net/wiki/Sinotrisus_nomurai</object-id>
								</tp:taxon-name><tp:taxon-authority>Yin, Li &amp; Zhao</tp:taxon-authority><xref ref-type="fig" rid="F3">Fig. 3</xref><tp:nomenclature-citation-list><tp:nomenclature-citation><tp:taxon-name>Sinotrisus nomurai</tp:taxon-name><comment> Yin, Li &amp; Zhao, 2010: 251.</comment></tp:nomenclature-citation></tp:nomenclature-citation-list></tp:nomenclature><tp:treatment-sec sec-type="Type material examined"><title>Type material examined.</title><p>Holotype, male, labeled ‘China: Zhejiang Prov. / W. Tianmushan Mt. / firebreak / 01.v.2009, 1,400 m / Xiao-Bing SONG leg. // HOLOTYPE <!--PageBreak-->[red] / <italic><tp:taxon-name>Sinotrisus nomurai</tp:taxon-name></italic> sp. n. / Yin and Li / det. 2010, SNUC’. Paratype, male, same label data as holotype, with the following label: ‘PARATYPE [yellow] / <italic><tp:taxon-name>Sinotrisus nomurai</tp:taxon-name></italic> sp. n. / Yin and Li / det. 2012, SNUC’.<!--PageBreak--></p></tp:treatment-sec><tp:treatment-sec sec-type="Diagnosis"><title>Diagnosis.</title><p>Vertex modified in the male. Antennomeres VII transverse. Pronotum lacking spines along discal ridges; basolateral foveae broad. Mesotibiae with one tiny and one long apical spur.</p></tp:treatment-sec><tp:treatment-sec sec-type="Redescription"><title>Redescription.</title><p>Male. Length 3.30. Head (<xref ref-type="fig" rid="F3">Fig. 3A</xref>) wider than long, HL 0.57, HW 0.71; surface convex anterior and posterior to vertexal foveae, forming median angulate projection; with distinct occipital carinae; postocular margins evenly narrowed toward head base; antennomeres IV (<xref ref-type="fig" rid="F3">Fig. 3B</xref>) smaller than VI, IX–X transverse, XI nearly oval, clubs indistinct. Pronotum about as long as wide, PL 0.66, PW 0.68; mediobasal impression longitudinally oval, lacking median antebasal fovea; paranotal carinae extending through length of prosternum. Elytra slightly wider than long, EL 1.06, EW 1.18; angulate at humeri. Mesotrochanters (<xref ref-type="fig" rid="F3">Fig. 3C</xref>)<!--PageBreak--> with long ventral spine slightly curved toward base in apical half; mesotibiae with apical spur (<xref ref-type="fig" rid="F3">Fig. 3D</xref>) longer than first tarsomeres; metatrochanters (<xref ref-type="fig" rid="F3">Fig. 3E</xref>) with blunt triangular tubercle and large elongate protuberance at ventral side. Abdomen slightly wider than long, AL 0.96, AW 1.08; tergites and sternites V–VII with basolateral ridges successively shorter and thinner. Aedeagus (<xref ref-type="fig" rid="F3">Figs 3F–I</xref>) well-sclerotized, length 0.42.</p><p>Female. Unknown.</p><fig id="F3" position="float" orientation="portrait"><label>Figure 3.</label><caption><p><italic><tp:taxon-name>Sinotrisus nomurai</tp:taxon-name></italic> <bold>A</bold> Head and pronotum <bold>B</bold> antenna <bold>C</bold> mesotrochanter <bold>D</bold> apex of mesotibia <bold>E</bold> metatrochanter <bold>F</bold> aedeagus, in top view <bold>G</bold> same, in dorsal view <bold>H</bold> same, in lateral view <bold>I</bold> same, in ventral view. Scales (mm): <bold>A</bold> = 0.5; <bold>B</bold> = 0.3; <bold>C</bold>, <bold>D</bold>, <bold>E</bold> = 0.1; <bold>F</bold>, <bold>G</bold>, <bold>H</bold>, <bold>I</bold> = 0.2.</p></caption><graphic xmlns:xlink="http://www.w3.org/1999/xlink" xlink:href="ZooKeys-205-045-g003.jpg" position="float" orientation="portrait" xlink:type="simple"/></fig></tp:treatment-sec><tp:treatment-sec sec-type="Distribution"><title>Distribution.</title><p>East China: Zhejiang.</p></tp:treatment-sec><tp:treatment-sec sec-type="Host ant"><title>Host ant.</title><p><italic><tp:taxon-name>Lasius</tp:taxon-name></italic> sp.</p></tp:treatment-sec></tp:taxon-treatment>
