# Supplementary material for: A taxonomic revision of the genus Sinotrisus Yin & Li (Coleoptera, Staphylinidae, Pselaphinae)
Source: Zookeys. 2012 Jul 4;(205):45–57. doi: 10.3897/zookeys.205.3362 (PMC3391730; doi:10.3897/zookeys.205.3362)
Supplement: XML Treatment for Sinotrisus sinensis [file zookeys.205.3362-treatment4.xml]

<!DOCTYPE tp:taxon-treatment
  PUBLIC "-//TaxonX//DTD Taxonomic Treatment Publishing DTD v0 20100105//EN" "tax-treatment-NSO.dtd">
<tp:taxon-treatment xmlns:tp="http://www.plazi.org/taxpub"><tp:treatment-meta><mixed-citation publication-type="journal"><person-group><name><surname>Yin</surname><given-names>Zi-Wei</given-names></name><name><surname>Nomura</surname><given-names>Shûhei</given-names></name><name><surname>Li</surname><given-names>Li-Zhen</given-names></name></person-group><article-title>A taxonomic revision of the genus 
                    <italic>Sinotrisus</italic> Yin &amp; Li (Coleoptera, Staphylinidae, Pselaphinae)
                </article-title><source>Zookeys</source><day>4</day><month>7</month><year>2012</year><volume>2012</volume><issue>205</issue><fpage>45</fpage><lpage>57</lpage><pub-id pub-id-type="doi">10.3897/zookeys.205.3362</pub-id></mixed-citation></tp:treatment-meta><tp:nomenclature><tp:taxon-name>
                        <tp:taxon-name-part taxon-name-part-type="genus">Sinotrisus</tp:taxon-name-part>
                        <tp:taxon-name-part taxon-name-part-type="species">sinensis</tp:taxon-name-part>
                    <object-id xmlns:xlink="http://www.w3.org/1999/xlink" xlink:type="simple">urn:lsid:zoobank.org:act:5536F78C-5ECA-4399-AFA8-FF78B62E1E59</object-id>
								<object-id xmlns:xlink="http://www.w3.org/1999/xlink" xlink:type="simple">http://species-id.net/wiki/Sinotrisus_sinensis</object-id>
								</tp:taxon-name><tp:taxon-authority>Yin &amp; Nomura</tp:taxon-authority><tp:taxon-status xmlns:xlink="http://www.w3.org/1999/xlink" xlink:type="simple">sp. n.</tp:taxon-status><xref ref-type="fig" rid="F4">Figs 4A</xref><xref ref-type="fig" rid="F5">, 5</xref></tp:nomenclature><tp:treatment-sec sec-type="Type material"><title>Type material.</title><p>Holotype, male, labeled ‘Majiagou (3,140 m) / Kangding Xian / [Sichuan, China] / [same locality data in Chinese] / 9.ix.1998 / Toshio Kishimoto leg. // HOLOTYPE [red] / <italic><tp:taxon-name>Sinotrisus sinensis</tp:taxon-name></italic> sp. n. / Yin and Nomura / det. 2012, NSMT’.</p></tp:treatment-sec><tp:treatment-sec sec-type="Diagnosis"><title>Diagnosis.</title><p>Vertex modified in male. Antennomeres VII elongate. Pronotum with indistinct spines along discal ridges; basolateral foveae punctiform. Mesotibiae with one tiny and another larger apical spur, larger spur shorter than first tarsomeres.</p></tp:treatment-sec><tp:treatment-sec sec-type="Description"><title>Description.</title><p>Male (<xref ref-type="fig" rid="F4">Fig. 4A</xref>). Length 3.20. Head (<xref ref-type="fig" rid="F5">Fig. 5A</xref>) wider than long, HL 0.61, HW 0.66; vertex with foveae in broad median ‘∞’-shaped cavity, cavity densely setose at anterior margin; lacking occipital carinae; postocular margins parallel for short distance beneath eyes, then evenly narrowed toward head base; antennomeres IV (<xref ref-type="fig" rid="F5">Fig. 5B</xref>) slightly shorter than VI, clubs formed by apical three antennomeres, IX–X nearly quadrate, XI elongate, narrowed toward apex in apical half. Pronotum slightly longer than wide, PL 0.65, PW 0.62; median longitudinal sulcus slightly widened to form oval antebasal impression, lacking median antebasal fovea; paranotal carinae extending through length of prosternum. Elytra slightly wider than long, EL 1.02, EW 1.17; slightly angulate at humeri. Mesotrochanters (<xref ref-type="fig" rid="F5">Fig. 5C</xref>) with thick, short ventral spine; mesotibiae with apical spur (<xref ref-type="fig" rid="F5">Fig. 5D</xref>) shorter than first tarsomeres; metatrochanters (<xref ref-type="fig" rid="F5">Fig. 5E</xref>) with large elongate ventral projection. Abdomen slightly wider than long, AL 0.92, AW 1.05; sternites IV–VI with triangular mediobasal and basolateral ridges successively shorter and thinner. Aedeagus (<xref ref-type="fig" rid="F5">Figs 5F–I</xref>) well-sclerotized, length 0.41.</p><fig id="F4" position="float" orientation="portrait"><label>Figure 4.</label><caption><p>Habitus of <italic><tp:taxon-name>Sinotrisus</tp:taxon-name></italic>. <bold>A</bold> <italic><tp:taxon-name>Sinotrisus sinensis</tp:taxon-name></italic> <bold>B</bold> <italic><tp:taxon-name>Sinotrisus vietnamensis</tp:taxon-name></italic>. Scales (mm): 1.0</p></caption><graphic xmlns:xlink="http://www.w3.org/1999/xlink" xlink:href="ZooKeys-205-045-g004.jpg" position="float" orientation="portrait" xlink:type="simple"/></fig><fig id="F5" position="float" orientation="portrait"><label>Figure 5.</label><caption><p><italic><tp:taxon-name>Sinotrisus sinensis</tp:taxon-name></italic> <bold>A</bold> head and pronotum <bold>B</bold> antenna <bold>C</bold> mesotrochanter <bold>D</bold> apex of mesotibia <bold>E</bold> metatrochanter <bold>F</bold> aedeagus, in top view <bold>G</bold> same, in dorsal view <bold>H</bold> same, in lateral view <bold>I</bold> same, in ventral view. Scales (mm): <bold>A</bold>, <bold>B</bold> = 0.5; <bold>C</bold>, <bold>D</bold>, <bold>E</bold> = 0.1; <bold>F</bold>, <bold>G</bold>, <bold>H</bold>, <bold>I</bold> = 0.2.</p></caption><graphic xmlns:xlink="http://www.w3.org/1999/xlink" xlink:href="ZooKeys-205-045-g005.jpg" position="float" orientation="portrait" xlink:type="simple"/></fig><p>Female. Unknown.</p></tp:treatment-sec><tp:treatment-sec sec-type="Distribution"><title>Distribution.</title><p>Southwest China: Sichuan.</p></tp:treatment-sec><tp:treatment-sec sec-type="Host ant"><title>Host ant.</title><p><italic><tp:taxon-name>Formica</tp:taxon-name></italic> sp.</p></tp:treatment-sec><tp:treatment-sec sec-type="Etymology"><title>Etymology.</title><p>Named after the country where the type locality lies.<!--PageBreak--></p></tp:treatment-sec></tp:taxon-treatment>
