# Supplementary material for: A taxonomic revision of the genus Sinotrisus Yin & Li (Coleoptera, Staphylinidae, Pselaphinae)
Source: Zookeys. 2012 Jul 4;(205):45–57. doi: 10.3897/zookeys.205.3362 (PMC3391730; doi:10.3897/zookeys.205.3362)
Supplement: XML Treatment for Sinotrisus vietnamensis [file zookeys.205.3362-treatment5.xml]

<!DOCTYPE tp:taxon-treatment
  PUBLIC "-//TaxonX//DTD Taxonomic Treatment Publishing DTD v0 20100105//EN" "tax-treatment-NSO.dtd">
<tp:taxon-treatment xmlns:tp="http://www.plazi.org/taxpub"><tp:treatment-meta><mixed-citation publication-type="journal"><person-group><name><surname>Yin</surname><given-names>Zi-Wei</given-names></name><name><surname>Nomura</surname><given-names>Shûhei</given-names></name><name><surname>Li</surname><given-names>Li-Zhen</given-names></name></person-group><article-title>A taxonomic revision of the genus 
                    <italic>Sinotrisus</italic> Yin &amp; Li (Coleoptera, Staphylinidae, Pselaphinae)
                </article-title><source>Zookeys</source><day>4</day><month>7</month><year>2012</year><volume>2012</volume><issue>205</issue><fpage>45</fpage><lpage>57</lpage><pub-id pub-id-type="doi">10.3897/zookeys.205.3362</pub-id></mixed-citation></tp:treatment-meta><tp:nomenclature><tp:taxon-name>
                        <tp:taxon-name-part taxon-name-part-type="genus">Sinotrisus</tp:taxon-name-part>
                        <tp:taxon-name-part taxon-name-part-type="species">vietnamensis</tp:taxon-name-part>
                    <object-id xmlns:xlink="http://www.w3.org/1999/xlink" xlink:type="simple">urn:lsid:zoobank.org:act:0E6979F9-99FC-408B-BBF3-038C82E92618</object-id>
								<object-id xmlns:xlink="http://www.w3.org/1999/xlink" xlink:type="simple">http://species-id.net/wiki/Sinotrisus_vietnamensis</object-id>
								</tp:taxon-name><tp:taxon-authority>Yin &amp; Nomura</tp:taxon-authority><tp:taxon-status xmlns:xlink="http://www.w3.org/1999/xlink" xlink:type="simple">sp. n.</tp:taxon-status><xref ref-type="fig" rid="F4">Figs 4B</xref><xref ref-type="fig" rid="F6">, 6</xref></tp:nomenclature><tp:treatment-sec sec-type="Type material"><title>Type material.</title><p>Holotype, male, labeled ‘Mt. Phang Si Pang (moss: / 2,000 m). Lai Chau Prov. / [N. VIETNAM] / 17.v.2003, S. Nomura leg. // HOLOTYPE [red] / <italic><tp:taxon-name>Sinotrisus vietnamensis</tp:taxon-name></italic> sp. n. / Yin and Nomura / det. 2012, NSMT’.</p></tp:treatment-sec><tp:treatment-sec sec-type="Diagnosis"><title>Diagnosis.</title><p>Vertex modified in male. Antennomeres VII greatly transverse. Pronotum lacking spines along discal ridges; basolateral foveae small. Mesotibiae with apical spur about as long as first tarsomeres.</p></tp:treatment-sec><tp:treatment-sec sec-type="Description"><title>Description.</title><p>Male (<xref ref-type="fig" rid="F4">Fig. 4B</xref>). Length 3.00. Head (<xref ref-type="fig" rid="F6">Fig. 6A</xref>) distinctly wider than long, HL 0.57, HW 0.71; frons convex medially, extending posteriorly to anterior mar<!--PageBreak-->gin of vertexal cavity; shallow transverse cavity with large foveae, area posterior to cavity strongly raised medially to form rostrum, densely covered with setae; with distinct occipital carinae; postocular margins evenly narrowed toward head base; antennomeres IV (<xref ref-type="fig" rid="F6">Fig. 6B</xref>) about same length as VI, clubs formed by apical three antennomeres, IX strongly transverse, X slightly longer than IX, XI nearly oval, narrowed toward apex in apical half. Pronotum about as long as wide, PL 0.63, PW 0.65; median longitudinal sulcus slightly widened posteriorly to form shallow oval antebasal impression, lacking median antebasal fovea; paranotal carinae extending through length of prosternum. Elytra slightly wider than long, EL 0.92, EW 1.13; barely angulate at humeri. Mesotrochanters (<xref ref-type="fig" rid="F6">Fig. 6C</xref>) with long basoventral spine; mesotibiae with apical spur (<xref ref-type="fig" rid="F5">Fig. 5D</xref>) about same length of first tarsomeres; metatrochanters (<xref ref-type="fig" rid="F6">Fig. 6E</xref>) broadly expanded ventrally, with<!--PageBreak--> small blunt tubercle at ventral margin. Abdomen slightly wider than long, AL 0.88, AW 1.10; segments lacking basal ridges. Aedeagus (<xref ref-type="fig" rid="F6">Figs 6F–I</xref>) well-sclerotized, length 0.39.</p><p>Female. Unknown.</p><fig id="F6" position="float" orientation="portrait"><label>Figure 6.</label><caption><p><italic><tp:taxon-name>Sinotrisus vietnamensis</tp:taxon-name></italic> <bold>A</bold> head and pronotum <bold>B</bold> antenna <bold>C</bold> mesotrochanter <bold>D</bold> apex of mesotibia <bold>E</bold> metatrochanter <bold>F</bold> aedeagus, in top view <bold>G</bold> same, in dorsal view <bold>H</bold> same, in lateral view <bold>I</bold> same, in ventral view. Scales (mm): <bold>A</bold>, <bold>B</bold> = 0.5; <bold>C</bold>, <bold>D</bold>, <bold>E</bold> = 0.1; <bold>F</bold>, <bold>G</bold>, <bold>H</bold>, <bold>I</bold> = 0.2.</p></caption><graphic xmlns:xlink="http://www.w3.org/1999/xlink" xlink:href="ZooKeys-205-045-g006.jpg" position="float" orientation="portrait" xlink:type="simple"/></fig></tp:treatment-sec><tp:treatment-sec sec-type="Distribution"><title>Distribution.</title><p>Vietnam: Lai Chau.</p></tp:treatment-sec><tp:treatment-sec sec-type="Habitat"><title>Habitat.</title><p>The individual was collected from a pile of moist moss.</p></tp:treatment-sec><tp:treatment-sec sec-type="Etymology"><title>Etymology.</title><p>Named after the country where the type locality lies.</p></tp:treatment-sec><tp:treatment-sec><!--Section generated to contain objects referenced in tp:taxon-treatment.--><fig id="F4" position="float" orientation="portrait"><label>Figure 4.</label><caption><p>Habitus of <italic><tp:taxon-name>Sinotrisus</tp:taxon-name></italic>. <bold>A</bold> <italic><tp:taxon-name>Sinotrisus sinensis</tp:taxon-name></italic> <bold>B</bold> <italic><tp:taxon-name>Sinotrisus vietnamensis</tp:taxon-name></italic>. Scales (mm): 1.0</p></caption><graphic xmlns:xlink="http://www.w3.org/1999/xlink" xlink:href="ZooKeys-205-045-g004.jpg" position="float" orientation="portrait" xlink:type="simple"/></fig><fig id="F5" position="float" orientation="portrait"><label>Figure 5.</label><caption><p><italic><tp:taxon-name>Sinotrisus sinensis</tp:taxon-name></italic> <bold>A</bold> head and pronotum <bold>B</bold> antenna <bold>C</bold> mesotrochanter <bold>D</bold> apex of mesotibia <bold>E</bold> metatrochanter <bold>F</bold> aedeagus, in top view <bold>G</bold> same, in dorsal view <bold>H</bold> same, in lateral view <bold>I</bold> same, in ventral view. Scales (mm): <bold>A</bold>, <bold>B</bold> = 0.5; <bold>C</bold>, <bold>D</bold>, <bold>E</bold> = 0.1; <bold>F</bold>, <bold>G</bold>, <bold>H</bold>, <bold>I</bold> = 0.2.</p></caption><graphic xmlns:xlink="http://www.w3.org/1999/xlink" xlink:href="ZooKeys-205-045-g005.jpg" position="float" orientation="portrait" xlink:type="simple"/></fig></tp:treatment-sec></tp:taxon-treatment>
